# Supplementary material for: Bioconversion of Different Waste Streams of Animal and Vegetal Origin and Manure by Black Soldier Fly Larvae Hermetia illucens L. (Diptera: Stratiomyidae)
Source: Insects. 2023 Feb 17;14(2):204. doi: 10.3390/insects14020204 (PMC9968099; doi:10.3390/insects14020204)
Supplement: Supplementary file 1 [file insects-14-00204-s001.zip]

Archive with 1 entries (1 files):
- insects-2206091-supplementary.pdf
